# Supplementary material for: Sonic Hedgehog Determines Early Retinal Development and Adjusts Eyeball Architecture
Source: Int J Mol Sci. 2025 Jan 9;26(2):496. doi: 10.3390/ijms26020496 (PMC11764597; doi:10.3390/ijms26020496)
Supplement: Supplementary file 1 [file ijms-26-00496-s001.zip]

Archive with 1 entries (1 files):
- ijms-3355113-supplementary.pdf
